# Supplementary material for: Omega-3 EPA Supplementation Shapes the Gut Microbiota Composition and Reduces Major Histocompatibility Complex Class II in Aged Wild-Type and APP/PS1 Alzheimer’s Mice: A Pilot Experimental Study
Source: Nutrients. 2025 Mar 21;17(7):1108. doi: 10.3390/nu17071108 (PMC11990804; doi:10.3390/nu17071108)
Supplement: Supplementary file 1 [file nutrients-17-01108-s001.zip]

Archive with 1 entries (1 files):
- nutrients-3530955-supplementary.pdf
